# Supplementary material for: Differential Signal-Amplitude-Modulated Multi-Beam Remote Optical Touch Based on Grating Antenna
Source: Sensors (Basel). 2024 Aug 16;24(16):5319. doi: 10.3390/s24165319 (PMC11359848; doi:10.3390/s24165319)
Supplement: Supplementary file 1 [file sensors-24-05319-s001.zip]

Archive with 2 entries (2 files):
- sensors-3052421-supplementary.pdf
- Video S1 Demonstration of simultaneous dual-point writing.mp4
